# Supplementary material for: Dissemination of Neisseria gonorrhoeae with decreased susceptibility to extended-spectrum cephalosporins in Southern China, 2021: a genome-wide surveillance from 20 cities
Source: Ann Clin Microbiol Antimicrob. 2023 May 17;22:39. doi: 10.1186/s12941-023-00587-x (PMC10189960; doi:10.1186/s12941-023-00587-x)
Supplement: Supplementary file 1 — Additional file 1: Table S1. [file 12941_2023_587_MOESM1_ESM.xlsx]

## Sheet: 50 DSC isolates
NG strains	Region	Penicillin	Tetracycline	Ciprofloxacin	Spectinomycin	Ceftriaxone	Cefixime	Azithromycin	MLST	abcZ	adk	aroE	fumC	gdh	pdhC	pgm	NG-STAR	NEIS1753(penA)	mtrR	porB	ponA	gyrA	parC	23S	NG-MAST	POR	tbpB	ΔA in mtrR promoter	mtrR	porB (G120)	porB (A121)	ponA (L421P)	Mosaic penA	I312→M	V316→T	D345→a	A501→V/T	F504→L	A510V	N512→Y	G545→S	P551→S	23S_rRNA	gyrA (S91F)	gyrA (D95)	parC	rpoB_H552N	NEIS2213 (zeta_3 toxin variant)	NEIS0013_308bp deletion
GD2021003	Pearl River Delta	4	2	16	32	0.125	≥1	0.25	1901	109	39	170	111	148	153	65	NA	NA	1	12	1	7	3	100	NA	NA	75	ΔA	WT	G120K	A121G	Yes	NA	NA	NA	NA	NA	NA	NA	NA	NA	NA	WT	Yes	D95A	S87R	NA	NA	Yes
GD2021004	Northern	8	4	8	16	0.125	0.25	0.5	1901	109	39	170	111	148	153	65	NA	NA	1	12	1	7	3	100	NA	NA	75	ΔA	WT	G120K	A121G	Yes	NA	NA	NA	NA	NA	NA	NA	NA	NA	NA	WT	Yes	D95A	S87R	NA	NA	Yes
GD2021005	Northern	4	2	8	16	0.125	0.5	0.5	1901	109	39	170	111	148	153	65	NA	NA	1	12	1	7	3	100	NA	NA	75	ΔA	WT	G120K	A121G	Yes	NA	NA	NA	NA	NA	NA	NA	NA	NA	NA	WT	Yes	D95A	S87R	NA	NA	Yes
GD2021007	Northern	4	2	8	8	0.125	0.5	0.125	1901	109	39	170	111	148	153	65	NA	NA	1	12	1	7	3	100	NA	NA	75	ΔA	WT	G120K	A121G	Yes	NA	NA	NA	NA	NA	NA	NA	NA	NA	NA	WT	Yes	D95A	S87R	NA	NA	Yes
GD2021009	Northern	4	≥32	8	16	0.06	0.5	0.25	1901	109	39	170	111	148	153	65	NA	NA	1	12	1	7	3	100	17146	9982	10	ΔA	WT	G120K	A121G	Yes	NA	NA	NA	NA	NA	NA	NA	NA	NA	NA	WT	Yes	D95A	S87R	NA	NA	NA
GD2021014	East	1	0.5	2	8	0.125	0.125	0.25	1901	109	39	170	111	148	153	65	NA	288	1	4	1	7	3	100	NA	NA	2995	ΔA	WT	G120D	WT	Yes	No	NA	NA	NA	NA	Yes	NA	NA	NA	Yes	WT	Yes	D95A	S87R	NA	Yes	NA
GD2021017	Pearl River Delta	≥32	≥32	8	16	0.5	≥1	0.25	1579	109	39	67	111	148	153	65	NA	NA	40	4	1	7	3	100	NA	1132	2687	WT	A39T	G120D	WT	Yes	NA	NA	NA	NA	NA	NA	NA	NA	NA	NA	WT	Yes	D95A	S87R	NA	NA	NA
GD2021018	Pearl River Delta	≥32	≥32	16	8	0.5	≥1	0.5	1579	109	39	67	111	148	153	65	NA	NA	40	4	1	7	3	100	NA	1132	2687	WT	A39T	G120D	WT	Yes	NA	NA	NA	NA	NA	NA	NA	NA	NA	NA	WT	Yes	D95A	S87R	NA	Yes	NA
GD2021023	Pearl River Delta	1	2	≥32	16	0.125	0.125	0.5	14422	59	39	170	158	148	153	65	2465	287	36	12	1	2	24	100	NA	580	NA	ΔA	A39T	G120K	A121G	Yes	No	NA	NA	NA	Yes	Yes	NA	NA	NA	NA	WT	Yes	D95N	S87I	NA	NA	NA
GD2021024	Pearl River Delta	1	2	8	8	0.06	0.25	2	7367	109	39	67	111	148	153	133	NA	1525	1	13	1	7	3	100	NA	3029	10098	ΔA	WT	NA	NA	Yes	Yes	Yes	Yes	Yes	NA	Yes	NA	Yes	Yes	NA	WT	Yes	D95A	S87R	NA	NA	Yes
GD2021027	Pearl River Delta	≥32	1	4	16	0.5	≥1	0.25	10314	126	39	170	111	146	153	65	NA	1548	1	4	1	1	3	100	NA	6485	75	ΔA	WT	G120D	WT	Yes	Yes	NA	NA	Yes	NA	Yes	NA	Yes	Yes	NA	WT	Yes	D95G	S87R	NA	NA	NA
GD2021030	Pearl River Delta	≥32	2	16	16	0.06	0.5	0.5	9900	126	39	170	111	148	153	133	NA	14	1	10	1	1	5	100	NA	NA	328	ΔA	WT	G120K	A121D	Yes	Yes	NA	Yes	Yes	NA	Yes	NA	NA	Yes	NA	WT	Yes	D95G	S87R, S88P	NA	NA	NA
GD2021031	East	≥32	2	≥32	16	0.06	0.5	0.5	1580	126	39	67	111	148	153	133	NA	14	1	10	1	1	5	100	NA	NA	328	ΔA	WT	G120K	A121D	Yes	Yes	NA	Yes	Yes	NA	Yes	Yes	NA	Yes	NA	WT	Yes	D95G	S87R, S88P	NA	NA	NA
GD2021047	Pearl River Delta	2	1	16	8	0.06	0.5	0.25	8123	59	39	170	78	148	153	65	25	14	33	12	1	2	5	100	NA	1502	10	WT	WT	G120K	A121G	Yes	Yes	NA	Yes	Yes	NA	Yes	NA	NA	Yes	NA	WT	Yes	D95N	S87R, S88P	NA	NA	NA
GD2021053	East	1	2	≥32	16	0.125	≥1	2	7363	59	39	67	78	148	153	65	NA	NA	33	8	1	2	5	100	12697	7342	10	WT	WT	G120K	A121D	Yes	NA	NA	NA	NA	NA	NA	NA	NA	NA	NA	WT	Yes	D95N	S87R, S88P	NA	NA	NA
GD2021058	Northern	1	1	16	16	0.015	0.25	0.25	1583	59	39	67	111	148	153	65	NA	14	36	8	1	2	5	100	NA	NA	10	ΔA	A39T	G120K	A121D	Yes	Yes	NA	Yes	Yes	NA	Yes	NA	NA	Yes	NA	WT	Yes	D95N	S87R, S88P	NA	NA	NA
GD2021061	Pearl River Delta	1	2	≥32	16	0.03	0.5	0.5	1583	59	39	67	111	148	153	65	NA	14	36	8	1	2	NA	100	NA	4813	2093	ΔA	A39T	G120K	A121D	Yes	Yes	NA	Yes	Yes	NA	Yes	Yes	NA	Yes	NA	WT	Yes	D95N	NA	NA	NA	NA
GD2021063	Pearl River Delta	0.125	≥32	4	4	0.015	0.25	0.125	7822	126	39	170	111	148	153	65	1144	290	19	4	1	7	3	100	NA	NA	75	ΔA	G45D	G120D	WT	Yes	No	NA	NA	NA	Yes	Yes	NA	NA	NA	NA	WT	Yes	D95A	S87R	NA	NA	NA
GD2021068	East	8	8	16	4	0.125	0.06	0.25	7822	126	39	170	111	148	153	65	NA	290	19	100	1	7	3	100	NA	NA	483	ΔA	G45D	WT	WT	Yes	No	NA	NA	NA	Yes	Yes	NA	NA	NA	NA	WT	Yes	D95A	S87R	Yes	NA	NA
GD2021142	Northern	≥32	≥32	4	16	0.03	0.25	0.25	7363	59	39	67	78	148	153	65	NA	1526	40	11	100	7	4	100	17748	1388	2565	WT	A39T	G120K	A121N	WT	Yes	Yes	Yes	Yes	NA	Yes	NA	Yes	Yes	NA	WT	Yes	D95A	D86N	NA	NA	NA
GD2021152	East	≥32	≥32	4	16	0.03	0.25	0.25	7363	59	39	67	78	148	153	65	NA	1526	40	11	100	7	4	100	17748	1388	2565	WT	A39T	G120K	A121N	WT	Yes	Yes	Yes	Yes	NA	Yes	NA	Yes	Yes	NA	WT	Yes	D95A	D86N	NA	NA	NA
GD2021153	Pearl River Delta	≥32	16	4	8	0.125	0.015	1	7363	59	39	67	78	148	153	65	NA	1526	40	11	100	7	4	100	17748	1388	2565	WT	A39T	G120K	A121N	WT	Yes	Yes	Yes	Yes	NA	Yes	NA	Yes	Yes	NA	WT	Yes	D95A	D86N	NA	NA	NA
GD2021154	East	≥32	≥32	2	16	0.03	0.5	0.25	7363	59	39	67	78	148	153	65	NA	NA	40	100	100	7	4	100	NA	8305	1971	WT	A39T	WT	WT	WT	NA	NA	NA	NA	NA	NA	NA	NA	NA	NA	WT	Yes	D95A	D86N	NA	NA	NA
GD2021155	Pearl River Delta	≥32	≥32	2	16	0.03	0.25	0.25	7363	59	39	67	78	148	153	65	NA	NA	40	100	100	7	4	100	NA	6810	1971	WT	A39T	WT	WT	WT	NA	NA	NA	NA	NA	NA	NA	NA	NA	NA	WT	Yes	D95A	D86N	NA	NA	NA
GD2021171	Pearl River Delta	≥32	≥32	4	8	0.03	0.25	0.25	7363	59	39	67	78	148	153	65	NA	1526	40	11	100	7	4	100	NA	1388	NA	WT	A39T	G120K	A121N	WT	Yes	Yes	Yes	Yes	NA	Yes	NA	Yes	Yes	NA	WT	Yes	D95A	D86N	NA	NA	NA
GD2021191	Pearl River Delta	1	2	8	16	0.125	0.25	0.25	10634	59	39	67	78	149	153	65	NA	1526	40	12	100	7	4	100	NA	NA	2565	WT	A39T	G120K	A121G	WT	Yes	Yes	Yes	Yes	NA	Yes	NA	Yes	Yes	NA	WT	Yes	D95A	D86N	NA	NA	NA
GD2021205	Pearl River Delta	≥32	≥32	4	16	0.03	0.25	0.25	7363	59	39	67	78	148	153	65	NA	1526	40	11	100	7	4	100	17748	1388	2565	WT	A39T	G120K	A121N	WT	Yes	Yes	Yes	Yes	NA	Yes	NA	Yes	Yes	NA	WT	Yes	D95A	D86N	NA	NA	NA
GD2021236	Pearl River Delta	≥32	≥32	8	16	0.5	≥1	0.25	1588	59	39	67	158	148	71	65	NA	1548	47	12	1	7	3	100	NA	6931	137	WT	A39T	G120K	A121G	Yes	Yes	NA	NA	Yes	NA	Yes	Yes	Yes	Yes	NA	WT	Yes	D95A	S87R	Yes	NA	NA
GD2021238	Northern	0.5	1	4	16	0.06	0.25	1	7372	126	39	67	78	147	153	133	NA	NA	1	1	1	7	3	100	5441	30	18	ΔA	WT	WT	WT	Yes	NA	NA	NA	NA	NA	NA	NA	NA	NA	NA	WT	Yes	D95A	S87R	Yes	NA	NA
GD2021246	Pearl River Delta	2	2	8	16	0.06	0.5	0.25	8110	109	39	170	111	147	153	65	NA	1903	192	8	1	1	3	100	NA	182	2971	ΔA	WT	G120K	A121D	Yes	Yes	NA	NA	NA	NA	NA	NA	NA	NA	NA	WT	Yes	D95G	S87R	NA	NA	NA
GD2021265	East	4	2	≥32	16	0.5	≥1	2	7365	126	39	67	111	148	153	65	1621	1548	1	12	13	7	3	100	NA	NA	NA	ΔA	WT	G120K	A121G	Yes	Yes	NA	NA	Yes	NA	Yes	Yes	Yes	Yes	NA	WT	Yes	D95A	S87R	Yes	Yes	NA
GD2021266	Pearl River Delta	2	2	16	16	0.5	≥1	0.25	13943	126	39	170	157	148	153	65	233	1548	1	8	1	7	3	100	NA	2035	21	ΔA	WT	G120K	A121D	Yes	Yes	NA	NA	Yes	NA	Yes	Yes	Yes	Yes	NA	WT	Yes	D95A	S87R	Yes	Yes	NA
GD2021267	Western	≥32	2	≥32	8	0.5	≥1	0.125	1903	126	39	67	157	148	153	65	NA	1548	1	4	1	7	3	NA	NA	1973	1495	ΔA	WT	G120D	WT	Yes	Yes	NA	NA	Yes	NA	Yes	NA	Yes	Yes	NA	NA	Yes	D95A	S87R	Yes	Yes	NA
GD2021268	Pearl River Delta	≥32	1	8	16	0.5	≥1	0.25	1903	126	39	67	157	148	153	65	1143	1548	1	12	1	7	3	100	NA	NA	21	ΔA	WT	G120K	A121G	Yes	Yes	NA	NA	Yes	NA	Yes	Yes	Yes	Yes	NA	WT	Yes	D95A	S87R	Yes	Yes	NA
GD2021269	Northern	≥32	1	16	8	0.5	≥1	0.25	1903	126	39	67	157	148	153	65	1143	1548	1	12	1	7	3	100	NA	3531	21	ΔA	WT	G120K	A121G	Yes	Yes	NA	NA	Yes	NA	Yes	NA	Yes	Yes	NA	WT	Yes	D95A	S87R	Yes	Yes	NA
GD2021270	Pearl River Delta	4	2	16	16	0.5	≥1	0.5	1903	126	39	67	157	148	153	65	1143	1548	1	12	1	7	3	100	NA	3531	21	ΔA	WT	G120K	A121G	Yes	Yes	NA	NA	Yes	NA	Yes	NA	Yes	Yes	NA	WT	Yes	D95A	S87R	Yes	Yes	NA
GD2021271	Pearl River Delta	4	2	≥32	16	≥1	≥1	0.5	1903	126	39	67	157	148	153	65	1143	1548	1	12	1	7	3	100	NA	3531	21	ΔA	WT	G120K	A121G	Yes	Yes	NA	NA	Yes	NA	Yes	Yes	Yes	Yes	NA	WT	Yes	D95A	S87R	Yes	Yes	NA
GD2021272	Pearl River Delta	4	2	16	32	0.5	≥1	0.5	1903	126	39	67	157	148	153	65	1143	1548	1	12	1	7	3	100	NA	3531	21	ΔA	WT	G120K	A121G	Yes	Yes	NA	NA	Yes	NA	Yes	NA	Yes	Yes	NA	WT	Yes	D95A	S87R	Yes	Yes	NA
GD2021273	Pearl River Delta	1	2	16	16	0.5	≥1	0.25	1903	126	39	67	157	148	153	65	1143	1548	1	12	1	7	3	100	NA	3531	21	ΔA	WT	G120K	A121G	Yes	Yes	NA	NA	Yes	NA	Yes	Yes	Yes	Yes	NA	WT	Yes	D95A	S87R	NA	Yes	NA
GD2021277	Western	1	≥32	16	16	0.125	0.06	0.5	7365	126	39	67	111	148	153	65	1696	875	1	8	1	7	3	100	NA	NA	21	ΔA	WT	G120K	A121D	Yes	No	NA	NA	NA	Yes	NA	NA	NA	NA	NA	WT	Yes	D95A	S87R	Yes	Yes	NA
GD2021279	Western	≥32	≥32	16	16	0.125	0.25	0.5	7365	126	39	67	111	148	153	65	1696	875	1	8	1	7	3	100	NA	NA	21	ΔA	WT	G120K	A121D	Yes	No	NA	NA	NA	Yes	NA	NA	NA	NA	NA	WT	Yes	D95A	S87R	Yes	Yes	NA
GD2021286	Pearl River Delta	≥32	4	≥32	16	0.125	0.25	0.5	7365	126	39	67	111	148	153	65	1696	875	1	8	1	7	3	100	NA	4	5909	ΔA	WT	G120K	A121D	Yes	No	NA	NA	NA	Yes	NA	NA	NA	NA	NA	WT	Yes	D95A	S87R	Yes	Yes	NA
GD2021291	Pearl River Delta	2	2	≥32	16	0.5	≥1	0.25	7365	126	39	67	111	148	153	65	5088	1548	1	12	1	21	3	100	1791	543	186	ΔA	WT	G120K	A121G	Yes	Yes	NA	NA	Yes	NA	Yes	Yes	Yes	Yes	NA	WT	Yes	D95A	S87R	Yes	Yes	NA
GD2021293	East	≥32	2	16	32	0.06	0.25	0.5	1904	126	39	67	158	148	153	65	1696	875	1	8	1	7	3	100	NA	7433	2437	ΔA	WT	G120K	A121D	Yes	No	NA	NA	NA	Yes	NA	NA	NA	NA	NA	WT	Yes	D95A	S87R	Yes	Yes	NA
GD2021304	Pearl River Delta	4	2	16	16	0.125	0.015	0.25	7360	109	39	170	78	148	153	65	NA	284	25	8	1	7	134	100	14292	1997	752	WT	G45D	G120K	A121D	Yes	No	NA	NA	NA	Yes	Yes	Yes	NA	NA	Yes	WT	Yes	D95A	S87Y	NA	NA	NA
GD2021305	East	1	4	8	16	0.125	0.25	0.25	7360	109	39	170	78	148	153	65	NA	284	NA	12	1	7	53	100	17107	543	752	WT	WT	G120K	A121G	Yes	No	NA	NA	NA	Yes	Yes	NA	NA	NA	Yes	WT	Yes	D95A	S87C	NA	NA	NA
GD2021307	Pearl River Delta	2	1	8	16	0.125	0.125	0.125	7360	109	39	170	78	148	153	65	497	13.001	25	8	1	7	53	100	NA	6846	752	WT	G45D	G120K	A121D	Yes	No	NA	NA	NA	Yes	Yes	NA	NA	NA	Yes	WT	Yes	D95A	S87C	NA	NA	NA
GD2021309	Northern	2	2	8	16	0.06	0.25	0.25	7360	109	39	170	78	148	153	65	497	284	25	8	1	7	53	100	NA	NA	752	WT	G45D	G120K	A121D	Yes	No	NA	NA	NA	Yes	Yes	NA	NA	NA	Yes	WT	Yes	D95A	S87C	NA	NA	NA
GD2021315	Pearl River Delta	≥32	≥32	2	16	0.125	0.125	0.25	1596	59	39	67	78	148	71	65	NA	287	47	NA	1	7	15	100	NA	NA	NA	WT	A39T	NA	NA	Yes	No	NA	NA	NA	Yes	Yes	NA	NA	NA	NA	WT	Yes	D95A	S87N	Yes	NA	NA
GD2021318	Pearl River Delta	≥32	≥32	4	16	0.03	0.25	0.25	11710	126	39	170	78	148	153	65	NA	NA	NA	12	1	34	93	100	NA	9800	2565	ΔA	WT	G120K	A121G	Yes	NA	NA	NA	NA	NA	NA	NA	NA	NA	NA	WT	Yes	D95Y	S87N	NA	NA	NA
[truncated: 5 more columns]
